# Supplementary material for: A Continuous-Wave EPR Investigation into the Photochemical Transformations of the Chromium(I) Carbonyl Complex [Cr(CO)4bis(diphenylphosphino)]+ and Reactivity with 1-hexene
Source: Molecules. 2024 Jan 12;29(2):392. doi: 10.3390/molecules29020392 (PMC10819051; doi:10.3390/molecules29020392)
Supplement: Supplementary file 1 [file molecules-29-00392-s001.zip]

Archive with 1 entries (1 files):
- molecules-2777578-supplementary.pdf
